# Supplementary material for: Description of four new synallactid species (Holothuroidea, Synallactida, Synallactidae) from the tropical Western Pacific Ocean
Source: Zookeys. 2025 Mar 13;1231:347–70. doi: 10.3897/zookeys.1231.142729 (PMC11926607; doi:10.3897/zookeys.1231.142729)
Supplement: XML Treatment for Synallactes [file zookeys.1231.142729-treatment1.xml]

<!DOCTYPE tp:taxon-treatment
  PUBLIC "-//TaxonX//DTD Taxonomic Treatment Publishing DTD v0 20100105//EN" "tax-treatment-NSO.dtd">
<tp:taxon-treatment xmlns:tp="http://www.plazi.org/taxpub"><tp:treatment-meta><kwd-group><label>Taxon classification</label><kwd>
              <named-content content-type="kingdom">Animalia</named-content>
            </kwd><kwd>
              <named-content content-type="order">Synallactida</named-content>
            </kwd><kwd>
              <named-content content-type="family">Synallactidae</named-content>
            </kwd></kwd-group><mixed-citation publication-type="journal"><person-group><name><surname>Xiao</surname><given-names>Yunlu</given-names></name><name><surname>Xiao</surname><given-names>Ning</given-names></name></person-group><article-title>Description of four new synallactid species (<tp:taxon-name><tp:taxon-name-part taxon-name-part-type="class">Holothuroidea</tp:taxon-name-part></tp:taxon-name>, <tp:taxon-name><tp:taxon-name-part taxon-name-part-type="order">Synallactida</tp:taxon-name-part></tp:taxon-name>, <tp:taxon-name><tp:taxon-name-part taxon-name-part-type="family">Synallactidae</tp:taxon-name-part></tp:taxon-name>) from the tropical Western Pacific Ocean</article-title><source>Zookeys</source><day>13</day><month>03</month><year>2025</year><volume>1231</volume><fpage>347</fpage><lpage>370</lpage><pub-id pub-id-type="doi">10.3897/zookeys.1231.142729</pub-id></mixed-citation></tp:treatment-meta><tp:nomenclature><label>Genus</label><tp:taxon-name>
            <object-id xmlns:xlink="http://www.w3.org/1999/xlink" content-type="arpha" xlink:type="simple">DF86076A-8E6F-5CE6-9DA0-C4D84069FA00</object-id>
            <tp:taxon-name-part taxon-name-part-type="genus" reg="Synallactes">Synallactes</tp:taxon-name-part>
          </tp:taxon-name><tp:taxon-authority>Ludwig, 1894</tp:taxon-authority></tp:nomenclature><tp:treatment-sec sec-type="diagnosis" id="SECID0E4OAC"><title>Diagnosis.</title><p>Body cylindrical or subcylindrical. Tentacles 18–20. Ventral surface flattened, without any marginal border. Ventral tube feet and dorsal papillae in longitudinal series, confined to ambulacra. Three zones of tube feet on ventral surface. Body wall with tri- or quadri-radiate tables, the distal ends of the arms with a larger or smaller number of perforations, often lateral processes forming a complex lattice-like network with similar processes of other arms. Spire consisting of a single pillar, terminally divided or perforated, or both [adapted from <xref ref-type="bibr" rid="B30">Solís-Marín 2005</xref>: 570–571].</p></tp:treatment-sec><tp:treatment-sec sec-type="type species" id="SECID0EHPAC"><title>Type species.</title><p><italic><tp:taxon-name><tp:taxon-name-part taxon-name-part-type="genus" reg="Synallactes">Synallactes</tp:taxon-name-part><tp:taxon-name-part taxon-name-part-type="species" reg="alexandri">alexandri</tp:taxon-name-part></tp:taxon-name></italic> Ludwig, 1894.</p></tp:treatment-sec><tp:treatment-sec sec-type="type locality" id="SECID0EYPAC"><title>Type locality.</title><p>North Pacific Ocean, Azuero Peninsula, Gulf of Panama, depth 588 m (<xref ref-type="bibr" rid="B29">Solís-Marín 2003</xref>).</p></tp:treatment-sec><ref-list><ref id="B30"><mixed-citation xmlns:xlink="http://www.w3.org/1999/xlink" xlink:type="simple"><person-group><name name-style="western"><surname>Solís-Marín</surname><given-names>FA</given-names></name></person-group> (<year>2005</year>) <italic><tp:taxon-name><tp:taxon-name-part taxon-name-part-type="genus">Synallactes</tp:taxon-name-part><tp:taxon-name-part taxon-name-part-type="species">laguardai</tp:taxon-name-part></tp:taxon-name></italic>, a new species of sea cucumber from South Africa (<tp:taxon-name><tp:taxon-name-part taxon-name-part-type="phylum">Echinodermata</tp:taxon-name-part></tp:taxon-name>: <tp:taxon-name><tp:taxon-name-part taxon-name-part-type="class">Holothuroidea</tp:taxon-name-part></tp:taxon-name>: <tp:taxon-name><tp:taxon-name-part taxon-name-part-type="family">Synallactidae</tp:taxon-name-part></tp:taxon-name>). Proceedings of the Biological Society of Washington 118: 570–575. <ext-link xlink:href="10.2988/0006-324X(2005)118%5b570:SLANSO%5d2.0.CO;2" ext-link-type="doi" xlink:type="simple">https://doi.org/10.2988/0006-324X(2005)118[570:SLANSO]2.0.CO;2</ext-link></mixed-citation></ref><ref id="B29"><mixed-citation xmlns:xlink="http://www.w3.org/1999/xlink" xlink:type="simple"><person-group><name name-style="western"><surname>Solís-Marín</surname><given-names>FA</given-names></name></person-group> (<year>2003</year>) <source>Molecular Phylogeny, Systematics and Biology of the Holothurian Family <tp:taxon-name><tp:taxon-name-part taxon-name-part-type="family">Synallactidae</tp:taxon-name-part></tp:taxon-name>. Ph.D.</source><publisher-name>thesis</publisher-name>, <publisher-loc>University of Southampton</publisher-loc>, <size units="page">356 pp</size>.</mixed-citation></ref></ref-list></tp:taxon-treatment>
