# Supplementary material for: Description of four new synallactid species (Holothuroidea, Synallactida, Synallactidae) from the tropical Western Pacific Ocean
Source: Zookeys. 2025 Mar 13;1231:347–70. doi: 10.3897/zookeys.1231.142729 (PMC11926607; doi:10.3897/zookeys.1231.142729)
Supplement: XML Treatment for Synallactes tenuibrachius [file zookeys.1231.142729-treatment2.xml]

<!DOCTYPE tp:taxon-treatment
  PUBLIC "-//TaxonX//DTD Taxonomic Treatment Publishing DTD v0 20100105//EN" "tax-treatment-NSO.dtd">
<tp:taxon-treatment xmlns:tp="http://www.plazi.org/taxpub"><tp:treatment-meta><kwd-group><label>Taxon classification</label><kwd>
              <named-content content-type="kingdom">Animalia</named-content>
            </kwd><kwd>
              <named-content content-type="order">Synallactida</named-content>
            </kwd><kwd>
              <named-content content-type="family">Synallactidae</named-content>
            </kwd></kwd-group><mixed-citation publication-type="journal"><person-group><name><surname>Xiao</surname><given-names>Yunlu</given-names></name><name><surname>Xiao</surname><given-names>Ning</given-names></name></person-group><article-title>Description of four new synallactid species (<tp:taxon-name><tp:taxon-name-part taxon-name-part-type="class">Holothuroidea</tp:taxon-name-part></tp:taxon-name>, <tp:taxon-name><tp:taxon-name-part taxon-name-part-type="order">Synallactida</tp:taxon-name-part></tp:taxon-name>, <tp:taxon-name><tp:taxon-name-part taxon-name-part-type="family">Synallactidae</tp:taxon-name-part></tp:taxon-name>) from the tropical Western Pacific Ocean</article-title><source>Zookeys</source><day>13</day><month>03</month><year>2025</year><volume>1231</volume><fpage>347</fpage><lpage>370</lpage><pub-id pub-id-type="doi">10.3897/zookeys.1231.142729</pub-id></mixed-citation></tp:treatment-meta><tp:nomenclature><tp:taxon-name>
            <object-id xmlns:xlink="http://www.w3.org/1999/xlink" content-type="arpha" xlink:type="simple">4AD8E6FC-48BE-5724-A7A2-EC01B548452C</object-id>
            <tp:taxon-name-part taxon-name-part-type="genus" reg="Synallactes">Synallactes</tp:taxon-name-part>
            <tp:taxon-name-part taxon-name-part-type="species" reg="tenuibrachius">tenuibrachius</tp:taxon-name-part>
            <object-id xmlns:xlink="http://www.w3.org/1999/xlink" content-type="zoobank" xlink:type="simple">https://zoobank.org/B4D25768-197C-41A8-8363-7D3EB2AB17FF</object-id>
          </tp:taxon-name><tp:taxon-status xmlns:xlink="http://www.w3.org/1999/xlink" xlink:type="simple">sp. nov.</tp:taxon-status><xref ref-type="fig" rid="F2">Figs 2</xref><xref ref-type="fig" rid="F3">, 3</xref></tp:nomenclature><tp:treatment-sec sec-type="material" id="SECID0ETBAE"><title>Material examined.</title><p><bold><italic>Holotype</italic></bold> • West Pacific, the Jiaolong Seamount in the <abbrev xmlns:xlink="http://www.w3.org/1999/xlink" xlink:title="South China Sea" id="ABBRID0E5BAE" xlink:type="simple">SCS</abbrev>, depth 3610 m, 5 Jul. 2013, preserved in 95% ethanol, <abbrev xmlns:xlink="http://www.w3.org/1999/xlink" xlink:title="collection number" id="ABBRID0ECCAE" xlink:type="simple">CN</abbrev>: III, <abbrev xmlns:xlink="http://www.w3.org/1999/xlink" xlink:title="registration number" id="ABBRID0EGCAE" xlink:type="simple">RN</abbrev>: MBM286921.</p></tp:treatment-sec><tp:treatment-sec sec-type="diagnosis" id="SECID0EKCAE"><title>Diagnosis.</title><p>Body subcylindrical, convex dorsally, flattened ventrally. Mouth and anus terminal. Dorsal papillae conical, scattered on the bivium, with alternating large and small papillae. Ventrolateral papillae placed in a single row on each body side. Midventral radius with one or two small tube feet at the anterior and posterior ends. Ventrolateral tube feet arranged in double alternate rows. Dorsal body wall perforated plates and tables, tables with four or five slender arms. Papillae with tables, spires of tables higher than those of tables in the dorsal body wall. Ventral body wall tables with four or five arms. Tables with 4–6 arms in ventral tube feet, the distal ends of the arms enlarged, branched, rarely connected, and possessing a number of perforations.</p></tp:treatment-sec><tp:treatment-sec sec-type="description" id="SECID0EPCAE"><title>Description.</title><p>Body subcylindrical, slightly convex dorsally, flattened ventrally. Skin soft and gelatinous. Color red in life (Fig. <xref ref-type="fig" rid="F2">2A, B</xref>). After 95% ethanol fixation, color white, body length 9 cm and width 4 cm (Fig. <xref ref-type="fig" rid="F2">2C, D</xref>). Mouth and anus terminal. Tentacles, calcareous ring, and polian vesicles lost. Dorsal surface with numerous large and small papillae, scattered all over the bivium (Fig. <xref ref-type="fig" rid="F2">2A–C</xref>). Large papillae arranged in longitudinal rows along dorsal radii, ~ 10 in each row; small papillae mainly distributed in both dorsal interradii, ~ 20 on each body side (Fig. <xref ref-type="fig" rid="F2">2C</xref>). Ventrolateral papillae large, forming a simple row around the margin of the brim (Fig. <xref ref-type="fig" rid="F2">2A, B</xref>). Ventrolateral tube feet conical, arranged in a double alternate row, ~ 22 on each body side (Fig. <xref ref-type="fig" rid="F2">2D</xref>). Midventral tube feet radius with one or two small tube feet at the anterior and posterior ends of the body (Fig. <xref ref-type="fig" rid="F2">2D</xref>). <bold><italic>Ossicles</italic>.</bold> Dorsal body wall tables with four or five arms (Fig. <xref ref-type="fig" rid="F3">3A1–A9</xref>), arms slightly broader at the tip with one or two perforations, 50–70 μm in length, spires with simple tips, often bearing several spines on the side, 82–100 μm in height; simple concave perforated plates (Fig. 3A10), 75 μm in diameter. Papillae with four-armed tables (Fig. <xref ref-type="fig" rid="F3">3B1, B2</xref>), the spires significantly higher than those in the dorsal body wall, 110–155 μm in height. Ventral body wall with tables similar to those in the dorsal body wall (Fig. <xref ref-type="fig" rid="F3">3C1–C5</xref>), except that the end of arms bifurcated or bearing more perforations (up to 5) in some tables. Tables with 4–6 arms in ventral tube feet (Fig. <xref ref-type="fig" rid="F3">3D1–D10</xref>), irregular in shape, the distal ends of the arms enlarged, branched, and possessing several perforations, sometimes the enlarged ends of the arms connected with one another (Fig. <xref ref-type="fig" rid="F3">3D1</xref>); rarely a four-armed table with two parallel pillars (Fig. <xref ref-type="fig" rid="F3">3D8</xref>), ~ 68 μm in height, without transverse beam.</p><fig id="F2" position="float" orientation="portrait"><object-id xmlns:xlink="http://www.w3.org/1999/xlink" content-type="doi" xlink:type="simple">10.3897/zookeys.1231.142729.figure2</object-id><object-id xmlns:xlink="http://www.w3.org/1999/xlink" content-type="arpha" xlink:type="simple">27B0BC9E-BDF5-5E9B-8498-A887510523DF</object-id><label>Figure 2.</label><caption><p><italic><tp:taxon-name><tp:taxon-name-part taxon-name-part-type="genus" reg="Synallactes">Synallactes</tp:taxon-name-part><tp:taxon-name-part taxon-name-part-type="species" reg="tenuibrachius">tenuibrachius</tp:taxon-name-part></tp:taxon-name></italic> sp. nov. holotype: MBM286921 <bold>A, B</bold> living specimen <bold>C, D</bold> preserved specimen <bold>C</bold> dorsal view <bold>D</bold> ventral view. Scale bar: 2 cm.</p></caption><graphic xmlns:xlink="http://www.w3.org/1999/xlink" xlink:href="zookeys-1231-347_article-142729__-g002.jpg" position="float" orientation="portrait" xlink:type="simple" id="oo_1279837.jpg"><uri content-type="original_file" xlink:type="simple">https://binary.pensoft.net/fig/1279837</uri></graphic></fig><fig id="F3" position="float" orientation="portrait"><object-id xmlns:xlink="http://www.w3.org/1999/xlink" content-type="doi" xlink:type="simple">10.3897/zookeys.1231.142729.figure3</object-id><object-id xmlns:xlink="http://www.w3.org/1999/xlink" content-type="arpha" xlink:type="simple">744E6E24-49BC-5A1F-9839-7ADACB16B97A</object-id><label>Figure 3.</label><caption><p><abbrev xmlns:xlink="http://www.w3.org/1999/xlink" content-type="institution" xlink:title="scanning electron microscope" id="ABBRID0E5FAE" xlink:type="simple">SEM</abbrev> images of <italic><tp:taxon-name><tp:taxon-name-part taxon-name-part-type="genus" reg="Synallactes">Synallactes</tp:taxon-name-part><tp:taxon-name-part taxon-name-part-type="species" reg="tenuibrachius">tenuibrachius</tp:taxon-name-part></tp:taxon-name></italic> sp. nov. holotype: MBM286921. Ossicles from <bold>A1–A10</bold> dorsal body wall <bold>B1–B2</bold> papillae <bold>C1–C5</bold> ventral body wall <bold>D1–D10</bold> ventral tube feet. Scale bars: 100 μm.</p></caption><graphic xmlns:xlink="http://www.w3.org/1999/xlink" xlink:href="zookeys-1231-347_article-142729__-g003.jpg" position="float" orientation="portrait" xlink:type="simple" id="oo_1279838.jpg"><uri content-type="original_file" xlink:type="simple">https://binary.pensoft.net/fig/1279838</uri></graphic></fig></tp:treatment-sec><tp:treatment-sec sec-type="type locality" id="SECID0EBHAE"><title>Type locality.</title><p>The Jiaolong Seamount in the South China Sea, tropical Western Pacific, depth 3610 m.</p></tp:treatment-sec><tp:treatment-sec sec-type="etymology" id="SECID0EGHAE"><title>Etymology.</title><p>The name of the new species is a combination of the Latin words <italic>tenuis</italic> meaning ‘slender’ and <italic>brachium</italic> meaning ‘arm’. It refers to the very slender arms of tables in the body wall.</p></tp:treatment-sec><tp:treatment-sec sec-type="distribution" id="SECID0EQHAE"><title>Distribution.</title><p>Only known from its type locality.</p></tp:treatment-sec><tp:treatment-sec sec-type="remarks" id="SECID0EVHAE"><title>Remarks.</title><p>The new species, <italic><tp:taxon-name><tp:taxon-name-part taxon-name-part-type="genus" reg="Synallactes">Synallactes</tp:taxon-name-part><tp:taxon-name-part taxon-name-part-type="species" reg="tenuibrachius">tenuibrachius</tp:taxon-name-part></tp:taxon-name></italic> sp. nov., is characterized by the tube feet arranged in a double alternate row along each ventrolateral radius and all tables possessing very slender arms. Among the five species of <italic><tp:taxon-name><tp:taxon-name-part taxon-name-part-type="genus" reg="Synallactes">Synallactes</tp:taxon-name-part></tp:taxon-name></italic> with single-pillared tables featuring pointed tops (i.e., <italic><tp:taxon-name><tp:taxon-name-part taxon-name-part-type="genus" reg="Synallactes">S.</tp:taxon-name-part><tp:taxon-name-part taxon-name-part-type="species" reg="aenigma">aenigma</tp:taxon-name-part></tp:taxon-name></italic>, <italic><tp:taxon-name><tp:taxon-name-part taxon-name-part-type="genus" reg="Synallactes">S.</tp:taxon-name-part><tp:taxon-name-part taxon-name-part-type="species" reg="horridus">horridus</tp:taxon-name-part></tp:taxon-name></italic>, <italic><tp:taxon-name><tp:taxon-name-part taxon-name-part-type="genus" reg="Synallactes">S.</tp:taxon-name-part><tp:taxon-name-part taxon-name-part-type="species" reg="robertsoni">robertsoni</tp:taxon-name-part></tp:taxon-name></italic>, <italic><tp:taxon-name><tp:taxon-name-part taxon-name-part-type="genus" reg="Synallactes">S.</tp:taxon-name-part><tp:taxon-name-part taxon-name-part-type="species" reg="profundus">profundus</tp:taxon-name-part></tp:taxon-name></italic>, and <italic><tp:taxon-name><tp:taxon-name-part taxon-name-part-type="genus" reg="Synallactes">S.</tp:taxon-name-part><tp:taxon-name-part taxon-name-part-type="species" reg="laguardai">laguardai</tp:taxon-name-part></tp:taxon-name></italic>; <xref ref-type="bibr" rid="B29">Solís-Marín 2003</xref>; <xref ref-type="bibr" rid="B30">Solís-Marín 2005</xref>), the new species most resembles <italic><tp:taxon-name><tp:taxon-name-part taxon-name-part-type="genus" reg="Synallactes">S.</tp:taxon-name-part><tp:taxon-name-part taxon-name-part-type="species" reg="aenigma">aenigma</tp:taxon-name-part></tp:taxon-name></italic> Ludwig, 1894, <italic><tp:taxon-name><tp:taxon-name-part taxon-name-part-type="genus" reg="Synallactes">S.</tp:taxon-name-part><tp:taxon-name-part taxon-name-part-type="species" reg="horridus">horridus</tp:taxon-name-part></tp:taxon-name></italic> Koehler &amp; Vaney, 1905, and <italic><tp:taxon-name><tp:taxon-name-part taxon-name-part-type="genus" reg="Synallactes">S.</tp:taxon-name-part><tp:taxon-name-part taxon-name-part-type="species" reg="profundus">profundus</tp:taxon-name-part></tp:taxon-name></italic> (Koehler &amp; Vaney, 1905) based on the ossicle features of the body wall. Specifically, all have single-pillared tables with pointed tops and four- or five-armed discs, with the distal ends of the arms exhibiting only a few perforations. However, there are some differences between them. Compared with <italic><tp:taxon-name><tp:taxon-name-part taxon-name-part-type="genus" reg="Synallactes">S.</tp:taxon-name-part><tp:taxon-name-part taxon-name-part-type="species" reg="aenigma">aenigma</tp:taxon-name-part></tp:taxon-name></italic>: 1) In the new species, the midventral ambulacrum bears only one or two small tube feet at the anterior and posterior ends of the body. In contrast, <xref ref-type="bibr" rid="B16">Ludwig (1894)</xref> noted that <italic><tp:taxon-name><tp:taxon-name-part taxon-name-part-type="genus" reg="Synallactes">S.</tp:taxon-name-part><tp:taxon-name-part taxon-name-part-type="species" reg="aenigma">aenigma</tp:taxon-name-part></tp:taxon-name></italic> possesses a few tube feet organized into two long rows on the midventral radius. 2) The anus in <italic><tp:taxon-name><tp:taxon-name-part taxon-name-part-type="genus" reg="Synallactes">S.</tp:taxon-name-part><tp:taxon-name-part taxon-name-part-type="species" reg="tenuibrachius">tenuibrachius</tp:taxon-name-part></tp:taxon-name></italic> sp. nov. is terminal, whereas in <italic><tp:taxon-name><tp:taxon-name-part taxon-name-part-type="genus" reg="Synallactes">S.</tp:taxon-name-part><tp:taxon-name-part taxon-name-part-type="species" reg="aenigma">aenigma</tp:taxon-name-part></tp:taxon-name></italic>, it is dorsal. 3) The spires in <italic><tp:taxon-name><tp:taxon-name-part taxon-name-part-type="genus" reg="Synallactes">S.</tp:taxon-name-part><tp:taxon-name-part taxon-name-part-type="species" reg="tenuibrachius">tenuibrachius</tp:taxon-name-part></tp:taxon-name></italic> sp. nov., are generally unbranched at the end, with some arms having enlarged ends that may connect to each other, while in <italic><tp:taxon-name><tp:taxon-name-part taxon-name-part-type="genus" reg="Synallactes">S.</tp:taxon-name-part><tp:taxon-name-part taxon-name-part-type="species" reg="aenigma">aenigma</tp:taxon-name-part></tp:taxon-name></italic>, the spires of tables are divided into 2–10 elongated tips at the end, and the arms of tables never seem to be connected. 4) <italic><tp:taxon-name><tp:taxon-name-part taxon-name-part-type="genus" reg="Synallactes">Synallactes</tp:taxon-name-part><tp:taxon-name-part taxon-name-part-type="species" reg="tenuibrachius">tenuibrachius</tp:taxon-name-part></tp:taxon-name></italic> sp. nov. differs from <italic><tp:taxon-name><tp:taxon-name-part taxon-name-part-type="genus" reg="Synallactes">S.</tp:taxon-name-part><tp:taxon-name-part taxon-name-part-type="species" reg="aenigma">aenigma</tp:taxon-name-part></tp:taxon-name></italic> by the types of ossicles in the tube feet. The tube feet of <italic><tp:taxon-name><tp:taxon-name-part taxon-name-part-type="genus" reg="Synallactes">S.</tp:taxon-name-part><tp:taxon-name-part taxon-name-part-type="species" reg="tenuibrachius">tenuibrachius</tp:taxon-name-part></tp:taxon-name></italic> sp. nov. have only tables, whereas those of <italic><tp:taxon-name><tp:taxon-name-part taxon-name-part-type="genus" reg="Synallactes">S.</tp:taxon-name-part><tp:taxon-name-part taxon-name-part-type="species" reg="aenigma">aenigma</tp:taxon-name-part></tp:taxon-name></italic> have spiny, curved support rods, and well-developed mesh-like discs in addition to tables.</p><p>Compared with <italic><tp:taxon-name><tp:taxon-name-part taxon-name-part-type="genus" reg="Synallactes">S.</tp:taxon-name-part><tp:taxon-name-part taxon-name-part-type="species" reg="horridus">horridus</tp:taxon-name-part></tp:taxon-name></italic>: 1) <italic><tp:taxon-name><tp:taxon-name-part taxon-name-part-type="genus" reg="Synallactes">S.</tp:taxon-name-part><tp:taxon-name-part taxon-name-part-type="species" reg="tenuibrachius">tenuibrachius</tp:taxon-name-part></tp:taxon-name></italic> sp. nov. exhibits numerous large and small papillae scattered on the dorsal surface and only one or two small tube feet placed on the midventral ambulacrum at the anterior and posterior ends of the body. By contrast, <italic><tp:taxon-name><tp:taxon-name-part taxon-name-part-type="genus" reg="Synallactes">S.</tp:taxon-name-part><tp:taxon-name-part taxon-name-part-type="species" reg="horridus">horridus</tp:taxon-name-part></tp:taxon-name></italic> has large conical papillae on all radii except midventral radius, and some tube feet are confined to the anterior region of midventral radius. 2) The body wall of <italic><tp:taxon-name><tp:taxon-name-part taxon-name-part-type="genus" reg="Synallactes">S.</tp:taxon-name-part><tp:taxon-name-part taxon-name-part-type="species" reg="tenuibrachius">tenuibrachius</tp:taxon-name-part></tp:taxon-name></italic> sp. nov. contains tables with cross-shaped discs and small perforated plates, but no rods, while the body wall of <italic><tp:taxon-name><tp:taxon-name-part taxon-name-part-type="genus" reg="Synallactes">S.</tp:taxon-name-part><tp:taxon-name-part taxon-name-part-type="species" reg="horridus">horridus</tp:taxon-name-part></tp:taxon-name></italic> has many cruciform bodies and rods, with perforated plates absent. 3) All the arms and spires of tables in the body wall of <italic><tp:taxon-name><tp:taxon-name-part taxon-name-part-type="genus" reg="Synallactes">S.</tp:taxon-name-part><tp:taxon-name-part taxon-name-part-type="species" reg="tenuibrachius">tenuibrachius</tp:taxon-name-part></tp:taxon-name></italic> sp. nov. are more slender and fragile, compared to the solid and high spires of the cruciform bodies in the body wall of <italic><tp:taxon-name><tp:taxon-name-part taxon-name-part-type="genus" reg="Synallactes">S.</tp:taxon-name-part><tp:taxon-name-part taxon-name-part-type="species" reg="horridus">horridus</tp:taxon-name-part></tp:taxon-name></italic>.</p><p>Compared with <italic><tp:taxon-name><tp:taxon-name-part taxon-name-part-type="genus" reg="Synallactes">S.</tp:taxon-name-part><tp:taxon-name-part taxon-name-part-type="species" reg="profundus">profundus</tp:taxon-name-part></tp:taxon-name></italic>: The new species differs from <italic><tp:taxon-name><tp:taxon-name-part taxon-name-part-type="genus" reg="Synallactes">S.</tp:taxon-name-part><tp:taxon-name-part taxon-name-part-type="species" reg="profundus">profundus</tp:taxon-name-part></tp:taxon-name></italic> by the arrangement and number of the ventral tube feet. The tube feet in <italic><tp:taxon-name><tp:taxon-name-part taxon-name-part-type="genus" reg="Synallactes">S.</tp:taxon-name-part><tp:taxon-name-part taxon-name-part-type="species" reg="tenuibrachius">tenuibrachius</tp:taxon-name-part></tp:taxon-name></italic> sp. nov. are arranged in a double alternate row on each ventrolateral radius, while the midventral radius is completely naked. In <italic><tp:taxon-name><tp:taxon-name-part taxon-name-part-type="genus" reg="Synallactes">S.</tp:taxon-name-part><tp:taxon-name-part taxon-name-part-type="species" reg="profundus">profundus</tp:taxon-name-part></tp:taxon-name></italic>, the tube feet are arranged in a single row on each ventrolateral radius, with the midventral radius hosting a few tube feet near the anterior and posterior ends.</p></tp:treatment-sec><ref-list><ref id="B29"><mixed-citation xmlns:xlink="http://www.w3.org/1999/xlink" xlink:type="simple"><person-group><name name-style="western"><surname>Solís-Marín</surname><given-names>FA</given-names></name></person-group> (<year>2003</year>) <source>Molecular Phylogeny, Systematics and Biology of the Holothurian Family <tp:taxon-name><tp:taxon-name-part taxon-name-part-type="family">Synallactidae</tp:taxon-name-part></tp:taxon-name>. Ph.D.</source><publisher-name>thesis</publisher-name>, <publisher-loc>University of Southampton</publisher-loc>, <size units="page">356 pp</size>.</mixed-citation></ref><ref id="B30"><mixed-citation xmlns:xlink="http://www.w3.org/1999/xlink" xlink:type="simple"><person-group><name name-style="western"><surname>Solís-Marín</surname><given-names>FA</given-names></name></person-group> (<year>2005</year>) <italic><tp:taxon-name><tp:taxon-name-part taxon-name-part-type="genus">Synallactes</tp:taxon-name-part><tp:taxon-name-part taxon-name-part-type="species">laguardai</tp:taxon-name-part></tp:taxon-name></italic>, a new species of sea cucumber from South Africa (<tp:taxon-name><tp:taxon-name-part taxon-name-part-type="phylum">Echinodermata</tp:taxon-name-part></tp:taxon-name>: <tp:taxon-name><tp:taxon-name-part taxon-name-part-type="class">Holothuroidea</tp:taxon-name-part></tp:taxon-name>: <tp:taxon-name><tp:taxon-name-part taxon-name-part-type="family">Synallactidae</tp:taxon-name-part></tp:taxon-name>). Proceedings of the Biological Society of Washington 118: 570–575. <ext-link xlink:href="10.2988/0006-324X(2005)118%5b570:SLANSO%5d2.0.CO;2" ext-link-type="doi" xlink:type="simple">https://doi.org/10.2988/0006-324X(2005)118[570:SLANSO]2.0.CO;2</ext-link></mixed-citation></ref><ref id="B16"><mixed-citation xmlns:xlink="http://www.w3.org/1999/xlink" xlink:type="simple"><person-group><name name-style="western"><surname>Ludwig</surname><given-names>H</given-names></name></person-group> (<year>1894</year>) <article-title>The <tp:taxon-name><tp:taxon-name-part taxon-name-part-type="class">Holothurioidea</tp:taxon-name-part></tp:taxon-name>. In: Reports on an exploration off the west coasts of Mexico, Central and South America, and off the Galapagos Islands, in charge of Alexander Agassiz, by the U. S. Fish Commission Steamer “Albatross,” during 1891, Lieut. Commander Z. L. Tanner, U. S. N., commanding. XII.</article-title><source>Memoirs of the Museum of Comparative Zoology at Harvard College</source><volume>17</volume>(<issue>3</issue>): <fpage>1</fpage>–<lpage>183</lpage>.</mixed-citation></ref></ref-list></tp:taxon-treatment>
