# Supplementary material for: Description of four new synallactid species (Holothuroidea, Synallactida, Synallactidae) from the tropical Western Pacific Ocean
Source: Zookeys. 2025 Mar 13;1231:347–70. doi: 10.3897/zookeys.1231.142729 (PMC11926607; doi:10.3897/zookeys.1231.142729)
Supplement: XML Treatment for Bathyplotes [file zookeys.1231.142729-treatment3.xml]

<!DOCTYPE tp:taxon-treatment
  PUBLIC "-//TaxonX//DTD Taxonomic Treatment Publishing DTD v0 20100105//EN" "tax-treatment-NSO.dtd">
<tp:taxon-treatment xmlns:tp="http://www.plazi.org/taxpub"><tp:treatment-meta><kwd-group><label>Taxon classification</label><kwd>
              <named-content content-type="kingdom">Animalia</named-content>
            </kwd><kwd>
              <named-content content-type="order">Synallactida</named-content>
            </kwd><kwd>
              <named-content content-type="family">Synallactidae</named-content>
            </kwd></kwd-group><mixed-citation publication-type="journal"><person-group><name><surname>Xiao</surname><given-names>Yunlu</given-names></name><name><surname>Xiao</surname><given-names>Ning</given-names></name></person-group><article-title>Description of four new synallactid species (<tp:taxon-name><tp:taxon-name-part taxon-name-part-type="class">Holothuroidea</tp:taxon-name-part></tp:taxon-name>, <tp:taxon-name><tp:taxon-name-part taxon-name-part-type="order">Synallactida</tp:taxon-name-part></tp:taxon-name>, <tp:taxon-name><tp:taxon-name-part taxon-name-part-type="family">Synallactidae</tp:taxon-name-part></tp:taxon-name>) from the tropical Western Pacific Ocean</article-title><source>Zookeys</source><day>13</day><month>03</month><year>2025</year><volume>1231</volume><fpage>347</fpage><lpage>370</lpage><pub-id pub-id-type="doi">10.3897/zookeys.1231.142729</pub-id></mixed-citation></tp:treatment-meta><tp:nomenclature><label>Genus</label><tp:taxon-name>
            <object-id xmlns:xlink="http://www.w3.org/1999/xlink" content-type="arpha" xlink:type="simple">89A098C4-0556-514F-972D-0505242DCBB9</object-id>
            <tp:taxon-name-part taxon-name-part-type="genus" reg="Bathyplotes">Bathyplotes</tp:taxon-name-part>
          </tp:taxon-name><tp:taxon-authority>Östergren, 1896</tp:taxon-authority></tp:nomenclature><tp:treatment-sec sec-type="diagnosis" id="SECID0E3TAE"><title>Diagnosis.</title><p>Tentacles 15–20. Mouth ventral, anus dorsal, subdorsal or nearly terminal. Skin rather thick. Body with sole-like ventral side, usually with marginal appendages. Midventral ambulacrum with a few tube feet or naked. Ventrolateral tube feet arranged in a single row or multiple rows. Dorsal papillae more or less distinctly arranged in rows. Tables with cross-shaped disc and a spire formed by 1–5 pillars, usually with several transverse beams (rarely without transverse beams); C- shaped bodies may be present [adapted from <xref ref-type="bibr" rid="B29">Solís-Marín 2003</xref>: 124].</p></tp:treatment-sec><tp:treatment-sec sec-type="type species" id="SECID0EGUAE"><title>Type species.</title><p><italic><tp:taxon-name><tp:taxon-name-part taxon-name-part-type="genus" reg="Bathyplotes">Bathyplotes</tp:taxon-name-part><tp:taxon-name-part taxon-name-part-type="species" reg="natans">natans</tp:taxon-name-part></tp:taxon-name></italic> (Sars, 1868) by original designation.</p></tp:treatment-sec><tp:treatment-sec sec-type="type locality" id="SECID0EXUAE"><title>Type locality.</title><p>Lofoten, northern Norway, depth 366–549 m.</p></tp:treatment-sec><ref-list><ref id="B29"><mixed-citation xmlns:xlink="http://www.w3.org/1999/xlink" xlink:type="simple"><person-group><name name-style="western"><surname>Solís-Marín</surname><given-names>FA</given-names></name></person-group> (<year>2003</year>) <source>Molecular Phylogeny, Systematics and Biology of the Holothurian Family <tp:taxon-name><tp:taxon-name-part taxon-name-part-type="family">Synallactidae</tp:taxon-name-part></tp:taxon-name>. Ph.D.</source><publisher-name>thesis</publisher-name>, <publisher-loc>University of Southampton</publisher-loc>, <size units="page">356 pp</size>.</mixed-citation></ref></ref-list></tp:taxon-treatment>
