# Supplementary material for: Description of four new synallactid species (Holothuroidea, Synallactida, Synallactidae) from the tropical Western Pacific Ocean
Source: Zookeys. 2025 Mar 13;1231:347–70. doi: 10.3897/zookeys.1231.142729 (PMC11926607; doi:10.3897/zookeys.1231.142729)
Supplement: XML Treatment for Bathyplotes varicolumna [file zookeys.1231.142729-treatment4.xml]

<!DOCTYPE tp:taxon-treatment
  PUBLIC "-//TaxonX//DTD Taxonomic Treatment Publishing DTD v0 20100105//EN" "tax-treatment-NSO.dtd">
<tp:taxon-treatment xmlns:tp="http://www.plazi.org/taxpub"><tp:treatment-meta><kwd-group><label>Taxon classification</label><kwd>
              <named-content content-type="kingdom">Animalia</named-content>
            </kwd><kwd>
              <named-content content-type="order">Synallactida</named-content>
            </kwd><kwd>
              <named-content content-type="family">Synallactidae</named-content>
            </kwd></kwd-group><mixed-citation publication-type="journal"><person-group><name><surname>Xiao</surname><given-names>Yunlu</given-names></name><name><surname>Xiao</surname><given-names>Ning</given-names></name></person-group><article-title>Description of four new synallactid species (<tp:taxon-name><tp:taxon-name-part taxon-name-part-type="class">Holothuroidea</tp:taxon-name-part></tp:taxon-name>, <tp:taxon-name><tp:taxon-name-part taxon-name-part-type="order">Synallactida</tp:taxon-name-part></tp:taxon-name>, <tp:taxon-name><tp:taxon-name-part taxon-name-part-type="family">Synallactidae</tp:taxon-name-part></tp:taxon-name>) from the tropical Western Pacific Ocean</article-title><source>Zookeys</source><day>13</day><month>03</month><year>2025</year><volume>1231</volume><fpage>347</fpage><lpage>370</lpage><pub-id pub-id-type="doi">10.3897/zookeys.1231.142729</pub-id></mixed-citation></tp:treatment-meta><tp:nomenclature><tp:taxon-name>
            <object-id xmlns:xlink="http://www.w3.org/1999/xlink" content-type="arpha" xlink:type="simple">FAE422C6-6426-522C-B71E-AE9315D6ACD9</object-id>
            <tp:taxon-name-part taxon-name-part-type="genus" reg="Bathyplotes">Bathyplotes</tp:taxon-name-part>
            <tp:taxon-name-part taxon-name-part-type="species" reg="varicolumna">varicolumna</tp:taxon-name-part>
            <object-id xmlns:xlink="http://www.w3.org/1999/xlink" content-type="zoobank" xlink:type="simple">https://zoobank.org/7E4D63FA-EB18-4906-96BB-57E8B25315B8</object-id>
          </tp:taxon-name><tp:taxon-status xmlns:xlink="http://www.w3.org/1999/xlink" xlink:type="simple">sp. nov.</tp:taxon-status><xref ref-type="fig" rid="F4">Figs 4</xref><xref ref-type="fig" rid="F5">, 5</xref></tp:nomenclature><tp:treatment-sec sec-type="material" id="SECID0EMWAE"><title>Material examined.</title><p><bold><italic>Holotype</italic></bold> • West Pacific, the <abbrev xmlns:xlink="http://www.w3.org/1999/xlink" xlink:title="Caroline" id="ABBRID0EXWAE" xlink:type="simple">M4</abbrev> Seamount located in the Caroline Ridge, Dive FX-Dive137 (<named-content xmlns:xlink="http://www.w3.org/1999/xlink" content-type="dwc:verbatimCoordinates" xlink:type="simple"><named-content content-type="geo-json" specific-use="{&#34;type&#34;:&#34;Point&#34;,&#34;coordinates&#34;:[140.121167,10.584000]}" id="NCID0E5WAE" xlink:type="simple">10°35.04'N, 140°07.27'E</named-content></named-content>), depth 1195 m, 21 Aug. 2017, preserved in 95% ethanol, <abbrev xmlns:xlink="http://www.w3.org/1999/xlink" xlink:title="collection number" id="ABBRID0EDXAE" xlink:type="simple">CN</abbrev>: C144, <abbrev xmlns:xlink="http://www.w3.org/1999/xlink" xlink:title="registration number" id="ABBRID0EHXAE" xlink:type="simple">RN</abbrev>: MBM286925.</p></tp:treatment-sec><tp:treatment-sec sec-type="diagnosis" id="SECID0ELXAE"><title>Diagnosis.</title><p>Body elongated, ventrally flattened. Mouth ventral, anus terminal. Peltate tentacles 16. Dorsal surface with scattered large papillae and laterally with a simple row of small papillae. The dorsal side irregularly arranged with several low ‘fungiform’ whitish warts. Ventral surface with scattered minute tube feet. Dorsal body wall lacking ossicles. Papillae cross-shaped tables and rods, tables with 4–7 arms, 3–5 pillars, and without transverse beams. Cross-shaped tables with single pillars in low whitish warts. Cross-shaped tables with single pillars, support rods, and irregular shaped ossicles in the ventral body wall. Cross-like discs of tables, perforated plates, and support rods in ventral tube feet. Rods, smaller tables, and irregular deposits in tentacles.</p></tp:treatment-sec><tp:treatment-sec sec-type="description" id="SECID0EQXAE"><title>Description.</title><p>Body elongated, ventrally flattened, body wall thin and pliable. Color pale pink in situ, and orange in life (Fig. <xref ref-type="fig" rid="F4">4A, B</xref>). Body 24 cm long and 6.5 cm wide in living specimen (Fig. <xref ref-type="fig" rid="F4">4C, D</xref>). Mouth ventral, anus terminal. Peltate tentacles 16. Circum-oral papillae present (Fig. <xref ref-type="fig" rid="F4">4B</xref>). Bivium with some scattered large papillae and laterally with a simple row of small papillae (Fig. <xref ref-type="fig" rid="F4">4A, C</xref>). A number of low whitish warts arranged along the two dorsal interradii (Fig. <xref ref-type="fig" rid="F4">4C</xref>). Trivium with some scattered minute tube feet (Fig. <xref ref-type="fig" rid="F4">4B, D</xref>). Ventral surface with three series (a middle series and one lateral series on each side) of tube feet (Fig. <xref ref-type="fig" rid="F4">4D</xref>), the middle series forming multiple rows, occupying a third of the ventral surface, other two series forming two or three rows on each side. Brim narrow and retracted, formed by ventrolateral papillae (Fig. <xref ref-type="fig" rid="F4">4A, B</xref>). <bold><italic>Ossicles</italic>.</bold> Dorsal body wall lacking ossicles. Dorsal papillae with tables and rods (Fig. <xref ref-type="fig" rid="F5">5A</xref>), cross-shaped discs of tables 190–260 μm across, with 4–7 arms, each arm ~ 45–155 μm long, the ends of the arms enlarged and pierced with holes, the spires composed of 3–5 pillars, without transverse beams, the top of pillars fused, making the tip of spires spinous; rods curved, 280–315 μm long. Ventral body wall with tables, rods and irregularly shaped ossicles (Fig. <xref ref-type="fig" rid="F5">5B</xref>), cross-shaped discs of tables with four arms, and only one central pillar (often truncated); rods up to 95 μm. Cross-like discs of tables in ventral tube feet 100–222 μm across, with 1–4 pillars, without transverse beams, the top of pillars fused; terminal plates and rods also in tube feet (Fig. <xref ref-type="fig" rid="F5">5C</xref>). Rods, smaller tables, and irregular deposits in tentacles (Fig. <xref ref-type="fig" rid="F5">5D</xref>). Tables with four arms in low whitish warts similar to those in the ventral body wall, and possessing only one central pillar, the top of pillars often irregularly branched or truncated (Fig. <xref ref-type="fig" rid="F5">5E</xref>).</p><fig id="F4" position="float" orientation="portrait"><object-id xmlns:xlink="http://www.w3.org/1999/xlink" content-type="doi" xlink:type="simple">10.3897/zookeys.1231.142729.figure4</object-id><object-id xmlns:xlink="http://www.w3.org/1999/xlink" content-type="arpha" xlink:type="simple">9208667F-0931-5624-A6D6-2F76EE361C60</object-id><label>Figure 4.</label><caption><p><italic><tp:taxon-name><tp:taxon-name-part taxon-name-part-type="genus" reg="Bathyplotes">Bathyplotes</tp:taxon-name-part><tp:taxon-name-part taxon-name-part-type="species" reg="varicolumna">varicolumna</tp:taxon-name-part></tp:taxon-name></italic> sp. nov. holotype: MBM286925 <bold>A</bold> in situ image <bold>B</bold> tentacles <bold>C</bold> dorsal view <bold>D</bold> ventral view. Scale bar: 3 cm.</p></caption><graphic xmlns:xlink="http://www.w3.org/1999/xlink" xlink:href="zookeys-1231-347_article-142729__-g004.jpg" position="float" orientation="portrait" xlink:type="simple" id="oo_1279839.jpg"><uri content-type="original_file" xlink:type="simple">https://binary.pensoft.net/fig/1279839</uri></graphic></fig><fig id="F5" position="float" orientation="portrait"><object-id xmlns:xlink="http://www.w3.org/1999/xlink" content-type="doi" xlink:type="simple">10.3897/zookeys.1231.142729.figure5</object-id><object-id xmlns:xlink="http://www.w3.org/1999/xlink" content-type="arpha" xlink:type="simple">AD4D2ED7-1D58-5104-959C-DF77F27738E6</object-id><label>Figure 5.</label><caption><p><abbrev xmlns:xlink="http://www.w3.org/1999/xlink" content-type="institution" xlink:title="scanning electron microscope" id="ABBRID0E21AE" xlink:type="simple">SEM</abbrev> images of <italic><tp:taxon-name><tp:taxon-name-part taxon-name-part-type="genus" reg="Bathyplotes">Bathyplotes</tp:taxon-name-part><tp:taxon-name-part taxon-name-part-type="species" reg="varicolumna">varicolumna</tp:taxon-name-part></tp:taxon-name></italic> sp. nov. holotype: MBM286925. Ossicles from <bold>A</bold> dorsal papillae <bold>B</bold> ventral body wall <bold>C</bold> ventral tube feet <bold>D</bold> tentacles <bold>E</bold> ‘fungiform’ whitish warts. Scale bars: 100 μm.</p></caption><graphic xmlns:xlink="http://www.w3.org/1999/xlink" xlink:href="zookeys-1231-347_article-142729__-g005.jpg" position="float" orientation="portrait" xlink:type="simple" id="oo_1279840.jpg"><uri content-type="original_file" xlink:type="simple">https://binary.pensoft.net/fig/1279840</uri></graphic></fig></tp:treatment-sec><tp:treatment-sec sec-type="type locality" id="SECID0EA3AE"><title>Type locality.</title><p>The <abbrev xmlns:xlink="http://www.w3.org/1999/xlink" xlink:title="Caroline" id="ABBRID0EG3AE" xlink:type="simple">M4</abbrev> Seamount located in the Caroline Ridge of the tropical Western Pacific, depth 1195 m.</p></tp:treatment-sec><tp:treatment-sec sec-type="etymology" id="SECID0EK3AE"><title>Etymology.</title><p>The Latin word <italic>varicolumna</italic> means ‘various pillars’ and is used to describe tables characterized by different types of pillars.</p></tp:treatment-sec><tp:treatment-sec sec-type="distribution" id="SECID0E13AE"><title>Distribution.</title><p>Only known in its type locality.</p></tp:treatment-sec><tp:treatment-sec sec-type="remarks" id="SECID0E63AE"><title>Remarks.</title><p>The body of the new species, with a sole-like ventral side, and its tables featuring cross-shaped discs with typically three or four pillars, confirm its placement within the genus <italic><tp:taxon-name><tp:taxon-name-part taxon-name-part-type="genus" reg="Bathyplotes">Bathyplotes</tp:taxon-name-part></tp:taxon-name></italic>. In most <italic><tp:taxon-name><tp:taxon-name-part taxon-name-part-type="genus" reg="Bathyplotes">Bathyplotes</tp:taxon-name-part></tp:taxon-name></italic> species, tables generally possess four pillars, rarely three or five. However, in the new species, tables exhibit a broader variation, with 1–5 pillars, and 4–7 arms, an uncommon variation within this genus. Among the known species of <italic><tp:taxon-name><tp:taxon-name-part taxon-name-part-type="genus" reg="Bathyplotes">Bathyplotes</tp:taxon-name-part></tp:taxon-name></italic>, the morphology of <italic><tp:taxon-name><tp:taxon-name-part taxon-name-part-type="genus" reg="Bathyplotes">Bathyplotes</tp:taxon-name-part><tp:taxon-name-part taxon-name-part-type="species" reg="varicolumna">varicolumna</tp:taxon-name-part></tp:taxon-name></italic> sp. nov. most closely resembles that of <italic><tp:taxon-name><tp:taxon-name-part taxon-name-part-type="genus" reg="Bathyplotes">B.</tp:taxon-name-part><tp:taxon-name-part taxon-name-part-type="species" reg="moseleyi">moseleyi</tp:taxon-name-part></tp:taxon-name></italic>. Both species share tables with numerous arms and dorsal interradii bearing numerous low whitish warts.</p><p>Nonetheless, the new species can be distinguished from <italic><tp:taxon-name><tp:taxon-name-part taxon-name-part-type="genus" reg="Bathyplotes">B.</tp:taxon-name-part><tp:taxon-name-part taxon-name-part-type="species" reg="moseleyi">moseleyi</tp:taxon-name-part></tp:taxon-name></italic> by the following differences: 1) Both <italic><tp:taxon-name><tp:taxon-name-part taxon-name-part-type="genus" reg="Bathyplotes">B.</tp:taxon-name-part><tp:taxon-name-part taxon-name-part-type="species" reg="moseleyi">moseleyi</tp:taxon-name-part></tp:taxon-name></italic> and the new species possess three series of tube feet on the ventral surface: a middle series and one lateral series on each side. However, the middle tube feet in <italic><tp:taxon-name><tp:taxon-name-part taxon-name-part-type="genus" reg="Bathyplotes">B.</tp:taxon-name-part><tp:taxon-name-part taxon-name-part-type="species" reg="moseleyi">moseleyi</tp:taxon-name-part></tp:taxon-name></italic> are arranged in a thin double row, whereas the middle tube feet in <italic><tp:taxon-name><tp:taxon-name-part taxon-name-part-type="genus" reg="Bathyplotes">B.</tp:taxon-name-part><tp:taxon-name-part taxon-name-part-type="species" reg="varicolumna">varicolumna</tp:taxon-name-part></tp:taxon-name></italic> sp. nov. are scattered irregularly and broadly along the midventral radius. 2) In <italic><tp:taxon-name><tp:taxon-name-part taxon-name-part-type="genus" reg="Bathyplotes">B.</tp:taxon-name-part><tp:taxon-name-part taxon-name-part-type="species" reg="moseleyi">moseleyi</tp:taxon-name-part></tp:taxon-name></italic>, tables have discs with 4–8 arms, and their spires are formed by four pillars and one, rarely two transverse beams, or are often entirely devoid of transverse beams. In contrast, the tables in <italic><tp:taxon-name><tp:taxon-name-part taxon-name-part-type="genus" reg="Bathyplotes">B.</tp:taxon-name-part><tp:taxon-name-part taxon-name-part-type="species" reg="varicolumna">varicolumna</tp:taxon-name-part></tp:taxon-name></italic> sp. nov. have discs with 4–7 arms, and their spires consist of 1–5 pillars without transverse beams. 3) The tube feet of <italic><tp:taxon-name><tp:taxon-name-part taxon-name-part-type="genus" reg="Bathyplotes">B.</tp:taxon-name-part><tp:taxon-name-part taxon-name-part-type="species" reg="moseleyi">moseleyi</tp:taxon-name-part></tp:taxon-name></italic> contain support rods, whereas those of <italic><tp:taxon-name><tp:taxon-name-part taxon-name-part-type="genus" reg="Bathyplotes">B.</tp:taxon-name-part><tp:taxon-name-part taxon-name-part-type="species" reg="varicolumna">varicolumna</tp:taxon-name-part></tp:taxon-name></italic> sp. nov. possess tables and terminal plates in addition to rods. 4) In <italic><tp:taxon-name><tp:taxon-name-part taxon-name-part-type="genus" reg="Bathyplotes">B.</tp:taxon-name-part><tp:taxon-name-part taxon-name-part-type="species" reg="moseleyi">moseleyi</tp:taxon-name-part></tp:taxon-name></italic>, whitish warts contain only a few rods at their ends. In <italic><tp:taxon-name><tp:taxon-name-part taxon-name-part-type="genus" reg="Bathyplotes">B.</tp:taxon-name-part><tp:taxon-name-part taxon-name-part-type="species" reg="varicolumna">varicolumna</tp:taxon-name-part></tp:taxon-name></italic> sp. nov., however, the predominant ossicles are four-armed tables with cross-shaped discs, supported by a single central pillar that is often irregularly branched or truncated at the top.</p></tp:treatment-sec></tp:taxon-treatment>
