# Supplementary material for: Description of four new synallactid species (Holothuroidea, Synallactida, Synallactidae) from the tropical Western Pacific Ocean
Source: Zookeys. 2025 Mar 13;1231:347–70. doi: 10.3897/zookeys.1231.142729 (PMC11926607; doi:10.3897/zookeys.1231.142729)
Supplement: XML Treatment for Bathyplotes liaoi [file zookeys.1231.142729-treatment5.xml]

<!DOCTYPE tp:taxon-treatment
  PUBLIC "-//TaxonX//DTD Taxonomic Treatment Publishing DTD v0 20100105//EN" "tax-treatment-NSO.dtd">
<tp:taxon-treatment xmlns:tp="http://www.plazi.org/taxpub"><tp:treatment-meta><kwd-group><label>Taxon classification</label><kwd>
              <named-content content-type="kingdom">Animalia</named-content>
            </kwd><kwd>
              <named-content content-type="order">Synallactida</named-content>
            </kwd><kwd>
              <named-content content-type="family">Synallactidae</named-content>
            </kwd></kwd-group><mixed-citation publication-type="journal"><person-group><name><surname>Xiao</surname><given-names>Yunlu</given-names></name><name><surname>Xiao</surname><given-names>Ning</given-names></name></person-group><article-title>Description of four new synallactid species (<tp:taxon-name><tp:taxon-name-part taxon-name-part-type="class">Holothuroidea</tp:taxon-name-part></tp:taxon-name>, <tp:taxon-name><tp:taxon-name-part taxon-name-part-type="order">Synallactida</tp:taxon-name-part></tp:taxon-name>, <tp:taxon-name><tp:taxon-name-part taxon-name-part-type="family">Synallactidae</tp:taxon-name-part></tp:taxon-name>) from the tropical Western Pacific Ocean</article-title><source>Zookeys</source><day>13</day><month>03</month><year>2025</year><volume>1231</volume><fpage>347</fpage><lpage>370</lpage><pub-id pub-id-type="doi">10.3897/zookeys.1231.142729</pub-id></mixed-citation></tp:treatment-meta><tp:nomenclature><tp:taxon-name>
            <object-id xmlns:xlink="http://www.w3.org/1999/xlink" content-type="arpha" xlink:type="simple">7C8F86E9-4A92-51B3-8050-F3740D59E862</object-id>
            <tp:taxon-name-part taxon-name-part-type="genus" reg="Bathyplotes">Bathyplotes</tp:taxon-name-part>
            <tp:taxon-name-part taxon-name-part-type="species" reg="liaoi">liaoi</tp:taxon-name-part>
            <object-id xmlns:xlink="http://www.w3.org/1999/xlink" content-type="zoobank" xlink:type="simple">https://zoobank.org/F8A68557-64F1-41B9-B1C4-8F536D013EDD</object-id>
          </tp:taxon-name><tp:taxon-status xmlns:xlink="http://www.w3.org/1999/xlink" xlink:type="simple">sp. nov.</tp:taxon-status><xref ref-type="fig" rid="F6">Figs 6</xref><xref ref-type="fig" rid="F7">, 7</xref><xref ref-type="fig" rid="F8">, 8</xref></tp:nomenclature><tp:treatment-sec sec-type="material" id="SECID0EVDAG"><title>Material examined.</title><p><bold><italic>Holotype</italic></bold> • West Pacific, the <abbrev xmlns:xlink="http://www.w3.org/1999/xlink" xlink:title="Yap" id="ABBRID0EAEAG" xlink:type="simple">Y3</abbrev> Seamount near the Yap Trench, Dive FX-Dive 21 (<named-content xmlns:xlink="http://www.w3.org/1999/xlink" content-type="dwc:verbatimCoordinates" xlink:type="simple"><named-content content-type="geo-json" specific-use="{&#34;type&#34;:&#34;Point&#34;,&#34;coordinates&#34;:[137.783333,8.850000]}" id="NCID0EHEAG" xlink:type="simple">8°51'N, 137°47'E</named-content></named-content>), depth 344 m, 24 Dec. 2014, preserved in 95% ethanol, <abbrev xmlns:xlink="http://www.w3.org/1999/xlink" xlink:title="collection number" id="ABBRID0EMEAG" xlink:type="simple">CN</abbrev>: Y30165, <abbrev xmlns:xlink="http://www.w3.org/1999/xlink" xlink:title="registration number" id="ABBRID0EQEAG" xlink:type="simple">RN</abbrev>: MBM286918.</p></tp:treatment-sec><tp:treatment-sec sec-type="diagnosis" id="SECID0EUEAG"><title>Diagnosis.</title><p>Body elongated, dorsally convex, ventrally flattened. Mouth ventral, anus dorsal. Tentacles 18. Dorsal papillae arranged in six longitudinal rows. Brim formed by small ventrolateral papillae. Tube feet irregularly scattered on the ventral surface. Dorsal body wall containing tables with cross-shaped discs, four (rarely five) pillars of tables bearing numerous large spines, and four to six transverse beams; small tables with annular discs; perforated plates. Dorsal papillae with perforated plates, tables with cross-shaped discs, and support rods. Ventral body wall ossicles similar to those in the dorsal body wall, except for some tables with much higher spires. Tube feet with perforated plates, irregularly shaped ossicles, and small tables with annular discs. Tentacles with spiny rods.</p></tp:treatment-sec><tp:treatment-sec sec-type="description" id="SECID0EZEAG"><title>Description.</title><p>Body elongated, slightly pointed at each extremity, dorsal slightly arched, ventral flattened (Fig. <xref ref-type="fig" rid="F6">6A–C</xref>). Color in life faint yellow, sub-transparent, dorsal papillae, tube feet, and tentacles darker (Fig. <xref ref-type="fig" rid="F6">6B, C</xref>). Body 15 cm long and 5 cm wide before fixation (Fig. <xref ref-type="fig" rid="F6">6B, C</xref>). Mouth ventral, anus dorsal and surrounded by numerous small papillae (Fig. <xref ref-type="fig" rid="F6">6B, C</xref>). Peltate tentacles 18. Dorsal surface densely covered with approximately equal conical papillae, arranged in six longitudinal rows, with ~ 14–18 papillae in each row (Fig. <xref ref-type="fig" rid="F6">6A, B</xref>). The jagged edges on both sides of the body formed by a single row of numerous smaller papillae. Tube feet irregularly arranged longitudinally throughout the ventral sole, ~ 86 in each row. <bold><italic>Ossicles</italic>.</bold> Tables of two types in the dorsal body wall (Fig. <xref ref-type="fig" rid="F7">7A1–A7</xref>): 1) Cross-shaped discs (Fig. <xref ref-type="fig" rid="F7">7A1–A4</xref>) with four arms, each arm bearing small spines, 100–200 μm in length, with a number of perforations at the ends, four (rarely five) pillars bearing numerous large spines, four to six transverse beams, the spires measuring 108–200 μm in height, tips formed by fused pillars. 2) Annular discs (Fig. <xref ref-type="fig" rid="F7">7A5–A7</xref>) with four large holes formed by simple diagonal bars, discs ~ 58 μm in diameter, the spires 30–42 μm high, with one or two transverse beams. Dorsal papillae with most tables (Fig. <xref ref-type="fig" rid="F7">7B1–B4</xref>) similar to those of the dorsal body wall (first type), rarely smaller tables with four transverse beams (Fig. <xref ref-type="fig" rid="F7">7B4</xref>); perforated plates, measuring 400 μm in diameter (Fig. <xref ref-type="fig" rid="F7">7B5</xref>); spinous rods up to 366 μm in length (Fig. <xref ref-type="fig" rid="F7">7B4</xref>). Ventral body wall tables with four-armed discs, small tables with annular discs, and perforated plates (Fig. <xref ref-type="fig" rid="F7">7C1, C2</xref> and Fig. <xref ref-type="fig" rid="F8">8</xref>), most ossicles of similar features to those in the dorsal body wall, except that a few tables with really high spire, measuring 245 μm in height (Fig. <xref ref-type="fig" rid="F8">8A, B</xref>). In tentacles (Fig. <xref ref-type="fig" rid="F7">7D</xref>) rods 70–500 μm long. Tube feet with four types of ossicles: 1) perforated plates (Fig. <xref ref-type="fig" rid="F7">7E1</xref>); 2) smaller tables with annular discs (Fig. <xref ref-type="fig" rid="F7">7E2–E7</xref>), ~ 88 μm in diameter, the spires of tables higher than those in the dorsal body wall (second type), measuring 48–64 μm high, four spiny pillars with three transverse beams; 3) rods up to 404 μm in length (Fig. <xref ref-type="fig" rid="F7">7E8</xref>).</p><fig id="F6" position="float" orientation="portrait"><object-id xmlns:xlink="http://www.w3.org/1999/xlink" content-type="doi" xlink:type="simple">10.3897/zookeys.1231.142729.figure6</object-id><object-id xmlns:xlink="http://www.w3.org/1999/xlink" content-type="arpha" xlink:type="simple">E4EE5EEA-7F73-58B3-8B7A-61B59EA7A3DC</object-id><label>Figure 6.</label><caption><p><italic><tp:taxon-name><tp:taxon-name-part taxon-name-part-type="genus" reg="Bathyplotes">Bathyplotes</tp:taxon-name-part><tp:taxon-name-part taxon-name-part-type="species" reg="liaoi">liaoi</tp:taxon-name-part></tp:taxon-name></italic> sp. nov. holotype: MBM286918 <bold>A</bold> in situ image <bold>B</bold> dorsal view <bold>C</bold> ventral view. Scale bar: 3 cm.</p></caption><graphic xmlns:xlink="http://www.w3.org/1999/xlink" xlink:href="zookeys-1231-347_article-142729__-g006.jpg" position="float" orientation="portrait" xlink:type="simple" id="oo_1279841.jpg"><uri content-type="original_file" xlink:type="simple">https://binary.pensoft.net/fig/1279841</uri></graphic></fig><fig id="F7" position="float" orientation="portrait"><object-id xmlns:xlink="http://www.w3.org/1999/xlink" content-type="doi" xlink:type="simple">10.3897/zookeys.1231.142729.figure7</object-id><object-id xmlns:xlink="http://www.w3.org/1999/xlink" content-type="arpha" xlink:type="simple">1E1ABE01-5629-5CC5-8D03-A4E26043235F</object-id><label>Figure 7.</label><caption><p><abbrev xmlns:xlink="http://www.w3.org/1999/xlink" content-type="institution" xlink:title="scanning electron microscope" id="ABBRID0E1IAG" xlink:type="simple">SEM</abbrev> images of <italic><tp:taxon-name><tp:taxon-name-part taxon-name-part-type="genus" reg="Bathyplotes">Bathyplotes</tp:taxon-name-part><tp:taxon-name-part taxon-name-part-type="species" reg="liaoi">liaoi</tp:taxon-name-part></tp:taxon-name></italic> sp. nov. holotype: MBM286918. Ossicles from <bold>A1–A7</bold> dorsal body wall <bold>B1–B5</bold> dorsal papillae <bold>C1, C2</bold> ventral body wall <bold>D</bold> tentacles <bold>E1–E8</bold> tube feet. Scale bars: 200 μm.</p></caption><graphic xmlns:xlink="http://www.w3.org/1999/xlink" xlink:href="zookeys-1231-347_article-142729__-g007.jpg" position="float" orientation="portrait" xlink:type="simple" id="oo_1279842.jpg"><uri content-type="original_file" xlink:type="simple">https://binary.pensoft.net/fig/1279842</uri></graphic></fig><fig id="F8" position="float" orientation="portrait"><object-id xmlns:xlink="http://www.w3.org/1999/xlink" content-type="doi" xlink:type="simple">10.3897/zookeys.1231.142729.figure8</object-id><object-id xmlns:xlink="http://www.w3.org/1999/xlink" content-type="arpha" xlink:type="simple">E83874B2-4C59-5575-9224-D2A4EFE1ED6B</object-id><label>Figure 8.</label><caption><p>Optical microscope images of <italic><tp:taxon-name><tp:taxon-name-part taxon-name-part-type="genus" reg="Bathyplotes">Bathyplotes</tp:taxon-name-part><tp:taxon-name-part taxon-name-part-type="species" reg="liaoi">liaoi</tp:taxon-name-part></tp:taxon-name></italic> sp. nov. holotype: MBM286918. Ossicles from ventral body wall <bold>A, B</bold> tables with very high spires and four-armed discs <bold>C</bold> small tables with annular discs <bold>D</bold> annular discs <bold>E</bold> perforated plates. Scale bars: 50 μm.</p></caption><graphic xmlns:xlink="http://www.w3.org/1999/xlink" xlink:href="zookeys-1231-347_article-142729__-g008.jpg" position="float" orientation="portrait" xlink:type="simple" id="oo_1279843.jpg"><uri content-type="original_file" xlink:type="simple">https://binary.pensoft.net/fig/1279843</uri></graphic></fig></tp:treatment-sec><tp:treatment-sec sec-type="type locality" id="SECID0EFLAG"><title>Type locality.</title><p>The <abbrev xmlns:xlink="http://www.w3.org/1999/xlink" xlink:title="Yap" id="ABBRID0ELLAG" xlink:type="simple">Y3</abbrev> Seamount near the Yap Trench, tropical Western Pacific, 344 m depth.</p></tp:treatment-sec><tp:treatment-sec sec-type="etymology" id="SECID0EPLAG"><title>Etymology.</title><p>The species is named after one of the pioneers in the study of holothuroid fauna in China, Professor Yulin Liao.</p></tp:treatment-sec><tp:treatment-sec sec-type="distribution" id="SECID0EULAG"><title>Distribution.</title><p>Only known from its type locality.</p></tp:treatment-sec><tp:treatment-sec sec-type="remarks" id="SECID0EZLAG"><title>Remarks.</title><p>The predominance of four-pillared tables undoubtedly indicates that this species belongs to the <italic><tp:taxon-name><tp:taxon-name-part taxon-name-part-type="genus" reg="Bathyplotes">Bathyplotes</tp:taxon-name-part></tp:taxon-name></italic>. <italic><tp:taxon-name><tp:taxon-name-part taxon-name-part-type="genus" reg="Bathyplotes">Bathyplotes</tp:taxon-name-part><tp:taxon-name-part taxon-name-part-type="species" reg="liaoi">liaoi</tp:taxon-name-part></tp:taxon-name></italic> sp. nov. is mostly similar, in terms of ossicle types, to <italic><tp:taxon-name><tp:taxon-name-part taxon-name-part-type="genus" reg="Bathyplotes">Bathyplotes</tp:taxon-name-part><tp:taxon-name-part taxon-name-part-type="species" reg="patagiatus">patagiatus</tp:taxon-name-part></tp:taxon-name></italic> Fisher, 1907, which has been regarded as a synonym of <italic><tp:taxon-name><tp:taxon-name-part taxon-name-part-type="genus" reg="Bathyplotes">Bathyplotes</tp:taxon-name-part><tp:taxon-name-part taxon-name-part-type="species" reg="natans">natans</tp:taxon-name-part></tp:taxon-name></italic>. Both species share the presence of ossicles that include four-armed crosses, small tables with annular discs, and spinous rods. However, the new species can be distinguished from <italic><tp:taxon-name><tp:taxon-name-part taxon-name-part-type="genus" reg="Bathyplotes">B.</tp:taxon-name-part><tp:taxon-name-part taxon-name-part-type="species" reg="patagiatus">patagiatus</tp:taxon-name-part></tp:taxon-name></italic> by the presence of tube feet on the midventral radius and differences in the shape of the spires of tables. In <italic><tp:taxon-name><tp:taxon-name-part taxon-name-part-type="genus" reg="Bathyplotes">Bathyplotes</tp:taxon-name-part><tp:taxon-name-part taxon-name-part-type="species" reg="liaoi">liaoi</tp:taxon-name-part></tp:taxon-name></italic> sp. nov., the tables typically have four, rarely five pillars, with their dilated ends of spires usually formed by these fused pillars, rather than expanding into a crown. In contrast, the tables in <italic><tp:taxon-name><tp:taxon-name-part taxon-name-part-type="genus" reg="Bathyplotes">B.</tp:taxon-name-part><tp:taxon-name-part taxon-name-part-type="species" reg="patagiatus">patagiatus</tp:taxon-name-part></tp:taxon-name></italic> are robust, with each table possessing four pillars and a broad thorny crown formed by the highly dilated spire ends, resembling a quadrilateral tower. Moreover, the pillar ends in <italic><tp:taxon-name><tp:taxon-name-part taxon-name-part-type="genus" reg="Bathyplotes">B.</tp:taxon-name-part><tp:taxon-name-part taxon-name-part-type="species" reg="patagiatus">patagiatus</tp:taxon-name-part></tp:taxon-name></italic> are often unfused. The new species also differs from <italic><tp:taxon-name><tp:taxon-name-part taxon-name-part-type="genus" reg="Bathyplotes">B.</tp:taxon-name-part><tp:taxon-name-part taxon-name-part-type="species" reg="patagiatus">patagiatus</tp:taxon-name-part></tp:taxon-name></italic> by the presence of tables with annular discs and five-pillared crosses in the dorsal body wall, as well as perforated plates in the ventral body wall and papillae. In <italic><tp:taxon-name><tp:taxon-name-part taxon-name-part-type="genus" reg="Bathyplotes">B.</tp:taxon-name-part><tp:taxon-name-part taxon-name-part-type="species" reg="liaoi">liaoi</tp:taxon-name-part></tp:taxon-name></italic> sp. nov., the arms of the crosses bear small spines, whereas those in <italic><tp:taxon-name><tp:taxon-name-part taxon-name-part-type="genus" reg="Bathyplotes">B.</tp:taxon-name-part><tp:taxon-name-part taxon-name-part-type="species" reg="patagiatus">patagiatus</tp:taxon-name-part></tp:taxon-name></italic> are smooth. The spines on the spires of tables in <italic><tp:taxon-name><tp:taxon-name-part taxon-name-part-type="genus" reg="Bathyplotes">B.</tp:taxon-name-part><tp:taxon-name-part taxon-name-part-type="species" reg="liaoi">liaoi</tp:taxon-name-part></tp:taxon-name></italic> sp. nov. are distributed along the entire length of the pillars, while in <italic><tp:taxon-name><tp:taxon-name-part taxon-name-part-type="genus" reg="Bathyplotes">B.</tp:taxon-name-part><tp:taxon-name-part taxon-name-part-type="species" reg="patagiatus">patagiatus</tp:taxon-name-part></tp:taxon-name></italic>, the spines are confined to the upper half, even in tables with exceptionally long spires. In addition, <italic><tp:taxon-name><tp:taxon-name-part taxon-name-part-type="genus" reg="Bathyplotes">B.</tp:taxon-name-part><tp:taxon-name-part taxon-name-part-type="species" reg="liaoi">liaoi</tp:taxon-name-part></tp:taxon-name></italic> sp. nov. lacks C-shaped ossicles present in <italic><tp:taxon-name><tp:taxon-name-part taxon-name-part-type="genus" reg="Bathyplotes">B.</tp:taxon-name-part><tp:taxon-name-part taxon-name-part-type="species" reg="patagiatus">patagiatus</tp:taxon-name-part></tp:taxon-name></italic>.</p><p>Both <italic><tp:taxon-name><tp:taxon-name-part taxon-name-part-type="genus" reg="Bathyplotes">Bathyplotes</tp:taxon-name-part><tp:taxon-name-part taxon-name-part-type="species" reg="liaoi">liaoi</tp:taxon-name-part></tp:taxon-name></italic> sp. nov. and <italic><tp:taxon-name><tp:taxon-name-part taxon-name-part-type="genus" reg="Bathyplotes">B.</tp:taxon-name-part><tp:taxon-name-part taxon-name-part-type="species" reg="phlegmaticus">phlegmaticus</tp:taxon-name-part></tp:taxon-name></italic> have two types of tables in the body wall: 1) large tables of characteristic form, with cross-like discs and 2) smaller tables with annular discs. The arms and pillars of both types of tables possess spines. However, the new species exhibits several key differences from <italic><tp:taxon-name><tp:taxon-name-part taxon-name-part-type="genus" reg="Bathyplotes">B.</tp:taxon-name-part><tp:taxon-name-part taxon-name-part-type="species" reg="phlegmaticus">phlegmaticus</tp:taxon-name-part></tp:taxon-name></italic>: 1) The number and arrangement of papillae are different. In <italic><tp:taxon-name><tp:taxon-name-part taxon-name-part-type="genus" reg="Bathyplotes">B.</tp:taxon-name-part><tp:taxon-name-part taxon-name-part-type="species" reg="liaoi">liaoi</tp:taxon-name-part></tp:taxon-name></italic> sp. nov.: the dorsal surface was densely covered with conical papillae of approximately equal size, arranged in six longitudinal rows, with ~ 14–18 papillae each row. The jagged edges along both sides of the body were formed by a single row of numerous smaller papillae. In <italic><tp:taxon-name><tp:taxon-name-part taxon-name-part-type="genus" reg="Bathyplotes">B.</tp:taxon-name-part><tp:taxon-name-part taxon-name-part-type="species" reg="phlegmaticus">phlegmaticus</tp:taxon-name-part></tp:taxon-name></italic>, a delicate rim was formed by free papillae, with ~ 35 at the anterior part of the body and ~ 12 along the anterior and posterior lateral edges. Papillae on the ventral side are few, irregularly distributed, and not confined to the radii. 2) Tube feet in <italic><tp:taxon-name><tp:taxon-name-part taxon-name-part-type="genus" reg="Bathyplotes">B.</tp:taxon-name-part><tp:taxon-name-part taxon-name-part-type="species" reg="phlegmaticus">phlegmaticus</tp:taxon-name-part></tp:taxon-name></italic> have rods and a well-developed endplate. However, tube feet in <italic><tp:taxon-name><tp:taxon-name-part taxon-name-part-type="genus" reg="Bathyplotes">B.</tp:taxon-name-part><tp:taxon-name-part taxon-name-part-type="species" reg="liaoi">liaoi</tp:taxon-name-part></tp:taxon-name></italic> sp. nov. include tables with annular discs, irregular large ossicles, rods, and a plate. 3) Tables have different numbers of transverse beams. In <italic><tp:taxon-name><tp:taxon-name-part taxon-name-part-type="genus" reg="Bathyplotes">B.</tp:taxon-name-part><tp:taxon-name-part taxon-name-part-type="species" reg="phlegmaticus">phlegmaticus</tp:taxon-name-part></tp:taxon-name></italic>, the spires of large tables possess 6–8 transverse beams, while smaller tables have 1–3 transverse beams. In <italic><tp:taxon-name><tp:taxon-name-part taxon-name-part-type="genus" reg="Bathyplotes">B.</tp:taxon-name-part><tp:taxon-name-part taxon-name-part-type="species" reg="liaoi">liaoi</tp:taxon-name-part></tp:taxon-name></italic> sp. nov., the large tables have fewer transverse beams (4–6), and the smaller tables have only one or two transverse beams.</p></tp:treatment-sec></tp:taxon-treatment>
