# Supplementary material for: Description of four new synallactid species (Holothuroidea, Synallactida, Synallactidae) from the tropical Western Pacific Ocean
Source: Zookeys. 2025 Mar 13;1231:347–70. doi: 10.3897/zookeys.1231.142729 (PMC11926607; doi:10.3897/zookeys.1231.142729)
Supplement: XML Treatment for Amphigymnas [file zookeys.1231.142729-treatment6.xml]

<!DOCTYPE tp:taxon-treatment
  PUBLIC "-//TaxonX//DTD Taxonomic Treatment Publishing DTD v0 20100105//EN" "tax-treatment-NSO.dtd">
<tp:taxon-treatment xmlns:tp="http://www.plazi.org/taxpub"><tp:treatment-meta><kwd-group><label>Taxon classification</label><kwd>
              <named-content content-type="kingdom">Animalia</named-content>
            </kwd><kwd>
              <named-content content-type="order">Synallactida</named-content>
            </kwd><kwd>
              <named-content content-type="family">Synallactidae</named-content>
            </kwd></kwd-group><mixed-citation publication-type="journal"><person-group><name><surname>Xiao</surname><given-names>Yunlu</given-names></name><name><surname>Xiao</surname><given-names>Ning</given-names></name></person-group><article-title>Description of four new synallactid species (<tp:taxon-name><tp:taxon-name-part taxon-name-part-type="class">Holothuroidea</tp:taxon-name-part></tp:taxon-name>, <tp:taxon-name><tp:taxon-name-part taxon-name-part-type="order">Synallactida</tp:taxon-name-part></tp:taxon-name>, <tp:taxon-name><tp:taxon-name-part taxon-name-part-type="family">Synallactidae</tp:taxon-name-part></tp:taxon-name>) from the tropical Western Pacific Ocean</article-title><source>Zookeys</source><day>13</day><month>03</month><year>2025</year><volume>1231</volume><fpage>347</fpage><lpage>370</lpage><pub-id pub-id-type="doi">10.3897/zookeys.1231.142729</pub-id></mixed-citation></tp:treatment-meta><tp:nomenclature><label>Genus</label><tp:taxon-name>
            <object-id xmlns:xlink="http://www.w3.org/1999/xlink" content-type="arpha" xlink:type="simple">8A278E91-808F-5D6A-A614-94861A9BA6E2</object-id>
            <tp:taxon-name-part taxon-name-part-type="genus" reg="Amphigymnas">Amphigymnas</tp:taxon-name-part>
          </tp:taxon-name><tp:taxon-authority>Walsh, 1891</tp:taxon-authority></tp:nomenclature><tp:treatment-sec sec-type="diagnosis" id="SECID0EFVAG"><title>Diagnosis.</title><p>Body wall calcareous, brittle, similar to that of the elasipodid family <tp:taxon-name><tp:taxon-name-part taxon-name-part-type="family">Deimatidae</tp:taxon-name-part></tp:taxon-name>. Mouth ventral, peltate tentacles 20. Dorsal and lateral body with long conical calcareous papillae, including a ventrolateral series. Body flat ventrally, tube feet in ambulacral series or scattered. Anus subdorsal posterior. Ossicles in body wall large table discs with many perforations, discs variably with or lacking spires often comprising three or four pillars, sometimes with more fused pillars, without distal spines or teeth, spires sometimes reduced to short unconnected pillars [adapted from <xref ref-type="bibr" rid="B22">O’Loughlin et al. 2013</xref>: 38].</p></tp:treatment-sec><tp:treatment-sec sec-type="type species" id="SECID0E1VAG"><title>Type species.</title><p><italic><tp:taxon-name><tp:taxon-name-part taxon-name-part-type="genus" reg="Amphigymnas">Amphigymnas</tp:taxon-name-part><tp:taxon-name-part taxon-name-part-type="species" reg="multipes">multipes</tp:taxon-name-part></tp:taxon-name></italic> Walsh, 1891 accepted as <italic><tp:taxon-name><tp:taxon-name-part taxon-name-part-type="genus" reg="Amphigymnas">Amphigymnas</tp:taxon-name-part><tp:taxon-name-part taxon-name-part-type="species" reg="woodmasoni">woodmasoni</tp:taxon-name-part></tp:taxon-name></italic> (Walsh, 1891).</p></tp:treatment-sec><tp:treatment-sec sec-type="type locality" id="SECID0EWWAG"><title>Type locality.</title><p>Indian Ocean, Andaman Sea, off Dyer Point and North Cinque Island, depth 343–402 m.</p></tp:treatment-sec><ref-list><ref id="B22"><mixed-citation xmlns:xlink="http://www.w3.org/1999/xlink" xlink:type="simple"><person-group><name name-style="western"><surname>O’Loughlin</surname><given-names>PM</given-names></name><name name-style="western"><surname>Mackenzie</surname><given-names>M</given-names></name><name name-style="western"><surname>VandenSpiegel</surname><given-names>D</given-names></name></person-group> (<year>2013</year>) <article-title>New sea cucumber species from the seamounts on the Southwest Indian Ocean Ridge (<tp:taxon-name><tp:taxon-name-part taxon-name-part-type="phylum">Echinodermata</tp:taxon-name-part></tp:taxon-name>: <tp:taxon-name><tp:taxon-name-part taxon-name-part-type="class">Holothuroidea</tp:taxon-name-part></tp:taxon-name>: <tp:taxon-name><tp:taxon-name-part taxon-name-part-type="order">Aspidochirotida</tp:taxon-name-part></tp:taxon-name>, <tp:taxon-name><tp:taxon-name-part taxon-name-part-type="order">Elasipodida</tp:taxon-name-part></tp:taxon-name>, <tp:taxon-name><tp:taxon-name-part taxon-name-part-type="order">Dendrochirotida</tp:taxon-name-part></tp:taxon-name>).</article-title><source>Memoirs of Museum Victoria</source><volume>70</volume>: <fpage>37</fpage>–<lpage>50</lpage>. <ext-link xlink:href="10.24199/j.mmv.2013.70.04" ext-link-type="doi" xlink:type="simple">https://doi.org/10.24199/j.mmv.2013.70.04</ext-link></mixed-citation></ref></ref-list></tp:taxon-treatment>
