# Supplementary material for: Description of four new synallactid species (Holothuroidea, Synallactida, Synallactidae) from the tropical Western Pacific Ocean
Source: Zookeys. 2025 Mar 13;1231:347–70. doi: 10.3897/zookeys.1231.142729 (PMC11926607; doi:10.3897/zookeys.1231.142729)
Supplement: XML Treatment for Amphigymnas ganquani [file zookeys.1231.142729-treatment7.xml]

<!DOCTYPE tp:taxon-treatment
  PUBLIC "-//TaxonX//DTD Taxonomic Treatment Publishing DTD v0 20100105//EN" "tax-treatment-NSO.dtd">
<tp:taxon-treatment xmlns:tp="http://www.plazi.org/taxpub"><tp:treatment-meta><kwd-group><label>Taxon classification</label><kwd>
              <named-content content-type="kingdom">Animalia</named-content>
            </kwd><kwd>
              <named-content content-type="order">Synallactida</named-content>
            </kwd><kwd>
              <named-content content-type="family">Synallactidae</named-content>
            </kwd></kwd-group><mixed-citation publication-type="journal"><person-group><name><surname>Xiao</surname><given-names>Yunlu</given-names></name><name><surname>Xiao</surname><given-names>Ning</given-names></name></person-group><article-title>Description of four new synallactid species (<tp:taxon-name><tp:taxon-name-part taxon-name-part-type="class">Holothuroidea</tp:taxon-name-part></tp:taxon-name>, <tp:taxon-name><tp:taxon-name-part taxon-name-part-type="order">Synallactida</tp:taxon-name-part></tp:taxon-name>, <tp:taxon-name><tp:taxon-name-part taxon-name-part-type="family">Synallactidae</tp:taxon-name-part></tp:taxon-name>) from the tropical Western Pacific Ocean</article-title><source>Zookeys</source><day>13</day><month>03</month><year>2025</year><volume>1231</volume><fpage>347</fpage><lpage>370</lpage><pub-id pub-id-type="doi">10.3897/zookeys.1231.142729</pub-id></mixed-citation></tp:treatment-meta><tp:nomenclature><tp:taxon-name>
            <object-id xmlns:xlink="http://www.w3.org/1999/xlink" content-type="arpha" xlink:type="simple">63276A58-F401-5F39-988B-8225248F17B5</object-id>
            <tp:taxon-name-part taxon-name-part-type="genus" reg="Amphigymnas">Amphigymnas</tp:taxon-name-part>
            <tp:taxon-name-part taxon-name-part-type="species" reg="ganquani">ganquani</tp:taxon-name-part>
            <object-id xmlns:xlink="http://www.w3.org/1999/xlink" content-type="zoobank" xlink:type="simple">https://zoobank.org/B0A06953-CB2A-41AD-97D2-295D92330F52</object-id>
          </tp:taxon-name><tp:taxon-status xmlns:xlink="http://www.w3.org/1999/xlink" xlink:type="simple">sp. nov.</tp:taxon-status><xref ref-type="fig" rid="F9">Figs 9</xref><xref ref-type="fig" rid="F10">, 10</xref><xref ref-type="fig" rid="F11">, 11</xref></tp:nomenclature><tp:treatment-sec sec-type="material" id="SECID0EPYAG"><title>Material examined.</title><p><bold><italic>Holotype</italic></bold> • West Pacific, the Ganquan Plateau in the <abbrev xmlns:xlink="http://www.w3.org/1999/xlink" xlink:title="South China Sea" id="ABBRID0E1YAG" xlink:type="simple">SCS</abbrev>, depth 1350 m, 12 May 2018, preserved in 95% ethanol, <abbrev xmlns:xlink="http://www.w3.org/1999/xlink" xlink:title="collection number" id="ABBRID0E5YAG" xlink:type="simple">CN</abbrev>: GQHT-SY-066-12, <abbrev xmlns:xlink="http://www.w3.org/1999/xlink" xlink:title="registration number" id="ABBRID0ECZAG" xlink:type="simple">RN</abbrev>: MBM286926.</p></tp:treatment-sec><tp:treatment-sec sec-type="diagnosis" id="SECID0EGZAG"><title>Diagnosis.</title><p>Body elongated, cylindrical, gradually tapering at both ends. Color yellowish white. Skin fragile, glass-like. Mouth ventral, oral disc with front-suspended dorsal papillae, anus terminal. Peltate tentacles 20. Dorsal papillae arranged in two rows along each dorsal ambulacrum. Ventrolateral papillae arranged in a single row. Ventrolateral tube feet arranged in a single row on each side. Midventral ambulacrum placed in alternate two rows. Dorsal body wall tables with short or high 4-pillared spires and 0–2 transverse beams. Papillae tables and widened midrods, tables with higher spires, four or more usually fused pillars, and three or four transverse beams. Ventral body wall with smaller tables, spires truncate, without transverse beams. Tube feet tables with truncate and high pillars. Tentacles support rods.</p></tp:treatment-sec><tp:treatment-sec sec-type="description" id="SECID0ELZAG"><title>Description.</title><p>Body long and cylindrical, slightly slender at both ends (Fig. <xref ref-type="fig" rid="F9">9A, B</xref>), ventral flattened. Body 28 cm long, 2.5 cm wide mid-body before fixation (Fig. <xref ref-type="fig" rid="F9">9C</xref>). Color yellowish white, body wall thin, calcareous, and fragile. Mouth ventral, anteriorly overhung by a few dorsal papillae (Fig. <xref ref-type="fig" rid="F9">9C, D</xref>), anus terminal. Peltate tentacles 20, measuring 0.25–0.3 cm in diameter after fixation (Fig. <xref ref-type="fig" rid="F9">9D</xref>). Two paired conical papillae placed in a single series on each dorsal radius (four rows across dorsally), each up to 1 cm long after fixation. Ventrolateral papillae arranged in a single row, ~ 22 on each body side, up to 1.5 cm long after fixation. Irregular tube feet relatively large and placed in single rows on ventrolateral radii, ~ 60 in each row. Midventral tube feet small, placed in alternate two rows, ~ 80 in each row. Longitudinal muscles undivided, tentacle ampullae absent, and gonads arranged in clusters. <bold><italic>Ossicles</italic>.</bold> Dorsal body wall tables (Fig. <xref ref-type="fig" rid="F10">10A–J</xref>), discs perforated plates, edges usually incomplete, 220–370 μm across, with numerous perforations of similar size, spires with four pillars (mainly) or more pillars (Fig. <xref ref-type="fig" rid="F10">10G, H, J</xref>), short or relatively high, lacking or possessing one (rarely) or two transverse beams. Short pillars lacking or with one beam, ~ 50–80 μm in length (Fig. <xref ref-type="fig" rid="F10">10A–C, F–J</xref>), relatively high pillars with two beams, 100–120 μm in length (Fig. <xref ref-type="fig" rid="F10">10D, E</xref>). Spires of tables in dorsal and lateral papillae possessing much higher and firmer spires (Fig. <xref ref-type="fig" rid="F10">10K–W</xref>) than those in dorsal body wall, discs up to 400 μm across, with four large central perforations and many small outer perforations, four or more pillars, up to 150 μm in length, usually fused, making the number of transverse beams uncertain, some spires of tables possibly possessing 3–4 transverse beams; widened midrods in papillae up to 600 μm long, with marginal projections (Fig. <xref ref-type="fig" rid="F10">10X</xref>). Ventral body wall with smaller tables (Fig. <xref ref-type="fig" rid="F11">11A</xref>), discs 144–267 μm across, edges more complete and smooth, spires truncate, without transverse beams. Tentacles predominantly rods, curved, bearing irregular marginal projections, up to 803 μm long (Fig. <xref ref-type="fig" rid="F11">11B</xref>). Tube feet support rods straight to curved, widened midrods bearing irregular marginal projections, some placing through the entire length (Fig. <xref ref-type="fig" rid="F11">11C–E</xref>); tables with truncate pillars (Fig. <xref ref-type="fig" rid="F11">11F</xref>), without transverse beams; tables with high pillars, possessing four beams (Fig. <xref ref-type="fig" rid="F11">11G</xref>).</p><fig id="F9" position="float" orientation="portrait"><object-id xmlns:xlink="http://www.w3.org/1999/xlink" content-type="doi" xlink:type="simple">10.3897/zookeys.1231.142729.figure9</object-id><object-id xmlns:xlink="http://www.w3.org/1999/xlink" content-type="arpha" xlink:type="simple">F62A87F7-8353-5F0F-9A02-02C58684B319</object-id><label>Figure 9.</label><caption><p><italic><tp:taxon-name><tp:taxon-name-part taxon-name-part-type="genus" reg="Amphigymnas">Amphigymnas</tp:taxon-name-part><tp:taxon-name-part taxon-name-part-type="species" reg="ganquani">ganquani</tp:taxon-name-part></tp:taxon-name></italic> sp. nov. holotype: MBM286926 <bold>A, B</bold> in situ images <bold>C</bold> holotype after fixation <bold>D</bold> tentacles. Scale bars: 1 cm.</p></caption><graphic xmlns:xlink="http://www.w3.org/1999/xlink" xlink:href="zookeys-1231-347_article-142729__-g009.jpg" position="float" orientation="portrait" xlink:type="simple" id="oo_1279844.jpg"><uri content-type="original_file" xlink:type="simple">https://binary.pensoft.net/fig/1279844</uri></graphic></fig><fig id="F10" position="float" orientation="portrait"><object-id xmlns:xlink="http://www.w3.org/1999/xlink" content-type="doi" xlink:type="simple">10.3897/zookeys.1231.142729.figure10</object-id><object-id xmlns:xlink="http://www.w3.org/1999/xlink" content-type="arpha" xlink:type="simple">F7607EDF-0A7B-5B92-9BCD-BE3D7CA7FE91</object-id><label>Figure 10.</label><caption><p><abbrev xmlns:xlink="http://www.w3.org/1999/xlink" content-type="institution" xlink:title="scanning electron microscope" id="ABBRID0E33AG" xlink:type="simple">SEM</abbrev> images of <italic><tp:taxon-name><tp:taxon-name-part taxon-name-part-type="genus" reg="Amphigymnas">Amphigymnas</tp:taxon-name-part><tp:taxon-name-part taxon-name-part-type="species" reg="ganquani">ganquani</tp:taxon-name-part></tp:taxon-name></italic> sp. nov. holotype: MBM286926. Ossicles from <bold>A–J</bold> dorsal body wall <bold>K–X</bold> dorsal and lateral papillae. Scale bar: 100 μm.</p></caption><graphic xmlns:xlink="http://www.w3.org/1999/xlink" xlink:href="zookeys-1231-347_article-142729__-g010.jpg" position="float" orientation="portrait" xlink:type="simple" id="oo_1279845.jpg"><uri content-type="original_file" xlink:type="simple">https://binary.pensoft.net/fig/1279845</uri></graphic></fig><fig id="F11" position="float" orientation="portrait"><object-id xmlns:xlink="http://www.w3.org/1999/xlink" content-type="doi" xlink:type="simple">10.3897/zookeys.1231.142729.figure11</object-id><object-id xmlns:xlink="http://www.w3.org/1999/xlink" content-type="arpha" xlink:type="simple">846BC823-AA54-5B94-B8F8-7F69AEF18CD5</object-id><label>Figure 11.</label><caption><p><abbrev xmlns:xlink="http://www.w3.org/1999/xlink" content-type="institution" xlink:title="scanning electron microscope" id="ABBRID0ED5AG" xlink:type="simple">SEM</abbrev> images of <italic><tp:taxon-name><tp:taxon-name-part taxon-name-part-type="genus" reg="Amphigymnas">Amphigymnas</tp:taxon-name-part><tp:taxon-name-part taxon-name-part-type="species" reg="ganquani">ganquani</tp:taxon-name-part></tp:taxon-name></italic> sp. nov. holotype: MBM286926. Ossicles from <bold>A</bold> ventral body wall <bold>B</bold> tentacles <bold>C–G</bold> tube feet. Scale bars: 100 μm (<bold>A</bold>, <bold>E–G</bold>); 300 μm (<bold>B–D</bold>).</p></caption><graphic xmlns:xlink="http://www.w3.org/1999/xlink" xlink:href="zookeys-1231-347_article-142729__-g011.jpg" position="float" orientation="portrait" xlink:type="simple" id="oo_1279846.jpg"><uri content-type="original_file" xlink:type="simple">https://binary.pensoft.net/fig/1279846</uri></graphic></fig></tp:treatment-sec><tp:treatment-sec sec-type="type locality" id="SECID0EK6AG"><title>Type locality.</title><p>The Ganquan Plateau in the South China Sea, tropical Western Pacific, depth 1350 m.</p></tp:treatment-sec><tp:treatment-sec sec-type="etymology" id="SECID0EP6AG"><title>Etymology.</title><p>The specific name refers to the Ganquan Plateau, where the holotype was sampled.</p></tp:treatment-sec><tp:treatment-sec sec-type="distribution" id="SECID0EU6AG"><title>Distribution.</title><p>Currently known from the type locality.</p></tp:treatment-sec><tp:treatment-sec sec-type="remarks" id="SECID0EZ6AG"><title>Remarks.</title><p>The new species belongs to <italic><tp:taxon-name><tp:taxon-name-part taxon-name-part-type="genus" reg="Amphigymnas">Amphigymnas</tp:taxon-name-part></tp:taxon-name></italic> Walsh, 1891, characterized by the glass-like body wall formed by numerous large tables, large conical papillae on the dorsal and ventrolateral radii, and a midventral row of small tube feet filled with many support rods.</p><p>The new species differs from the <italic><tp:taxon-name><tp:taxon-name-part taxon-name-part-type="genus" reg="Amphigymnas">A.</tp:taxon-name-part><tp:taxon-name-part taxon-name-part-type="species" reg="bahamensis">bahamensis</tp:taxon-name-part></tp:taxon-name></italic> Deichmann, 1930 by the arrangement of ventral tube feet and the number of pillars of dorsal tables. Dorsal tables in the new species have at least four pillars, whereas those of <italic><tp:taxon-name><tp:taxon-name-part taxon-name-part-type="genus" reg="Amphigymnas">A.</tp:taxon-name-part><tp:taxon-name-part taxon-name-part-type="species" reg="bahamensis">bahamensis</tp:taxon-name-part></tp:taxon-name></italic> have rare 3-pillared truncate spires. Additionally, the ventral tube feet in the new species are arranged along both the ventrolateral and midventral radii, while those in <italic><tp:taxon-name><tp:taxon-name-part taxon-name-part-type="genus" reg="Amphigymnas">A.</tp:taxon-name-part><tp:taxon-name-part taxon-name-part-type="species" reg="bahamensis">bahamensis</tp:taxon-name-part></tp:taxon-name></italic> are restricted to the midventral radius. The external morphological differences between the new species and <italic><tp:taxon-name><tp:taxon-name-part taxon-name-part-type="genus" reg="Amphigymnas">Amphigymnas</tp:taxon-name-part><tp:taxon-name-part taxon-name-part-type="species" reg="woodmasoni">woodmasoni</tp:taxon-name-part></tp:taxon-name></italic> are slight. However, the new species can be distinguished primarily by ossicle features: Tables in <italic><tp:taxon-name><tp:taxon-name-part taxon-name-part-type="genus" reg="Amphigymnas">A.</tp:taxon-name-part><tp:taxon-name-part taxon-name-part-type="species" reg="woodmasoni">woodmasoni</tp:taxon-name-part></tp:taxon-name></italic> have four large central perforations surrounded by many smaller peripheral holes, and the spires of tables are usually rather primitive and reduced to four spines (without forming pillars) on the body walls and papillae. In contrast, the spires of tables on body walls and papillae in the new species are relatively high and often exhibit four or more pillars, rather than being reduced to spines. Notably, in the papillae they can reach heights of up to 150 μm. In comparison to <italic><tp:taxon-name><tp:taxon-name-part taxon-name-part-type="genus" reg="Amphigymnas">Amphigymnas</tp:taxon-name-part><tp:taxon-name-part taxon-name-part-type="species" reg="staplesi">staplesi</tp:taxon-name-part></tp:taxon-name></italic> O’Loughlin in <xref ref-type="bibr" rid="B22">O’Loughlin et al. 2013</xref>, the new species exhibits several distinguishing characteristics: The oral disc of <italic><tp:taxon-name><tp:taxon-name-part taxon-name-part-type="genus" reg="Amphigymnas">A.</tp:taxon-name-part><tp:taxon-name-part taxon-name-part-type="species" reg="staplesi">staplesi</tp:taxon-name-part></tp:taxon-name></italic> is surrounded by a continuous series of papillae, whereas the new species has only front-suspended dorsal papillae. The new species is quite different from <italic><tp:taxon-name><tp:taxon-name-part taxon-name-part-type="genus" reg="Amphigymnas">A.</tp:taxon-name-part><tp:taxon-name-part taxon-name-part-type="species" reg="staplesi">staplesi</tp:taxon-name-part></tp:taxon-name></italic> by the ossicle features: 1) In <italic><tp:taxon-name><tp:taxon-name-part taxon-name-part-type="genus" reg="Amphigymnas">A.</tp:taxon-name-part><tp:taxon-name-part taxon-name-part-type="species" reg="staplesi">staplesi</tp:taxon-name-part></tp:taxon-name></italic>, the tables of dorsal body wall have discs with four large central perforations and many smaller outer perforations, and the spires have four pillars and two transverse beams. In the new species, the dorsal tables have discs with perforations of approximately equal diameters, and the spires have four or more pillars and 0–2 transverse beams; 2) The pillars of the new species are relatively higher, sturdier, and often irregularly fused, distinguishing them from those in <italic><tp:taxon-name><tp:taxon-name-part taxon-name-part-type="genus" reg="Amphigymnas">A.</tp:taxon-name-part><tp:taxon-name-part taxon-name-part-type="species" reg="staplesi">staplesi</tp:taxon-name-part></tp:taxon-name></italic>; 3) Additionally, the new species possesses support rods, which are absent in <italic><tp:taxon-name><tp:taxon-name-part taxon-name-part-type="genus" reg="Amphigymnas">A.</tp:taxon-name-part><tp:taxon-name-part taxon-name-part-type="species" reg="staplesi">staplesi</tp:taxon-name-part></tp:taxon-name></italic>; 4) The new species lacks endplates in its ventrolateral tube feet, whereas <italic><tp:taxon-name><tp:taxon-name-part taxon-name-part-type="genus" reg="Amphigymnas">A.</tp:taxon-name-part><tp:taxon-name-part taxon-name-part-type="species" reg="staplesi">staplesi</tp:taxon-name-part></tp:taxon-name></italic> possesses endplates.</p><p>The genus <italic><tp:taxon-name><tp:taxon-name-part taxon-name-part-type="genus" reg="Amphigymnas">Amphigymnas</tp:taxon-name-part></tp:taxon-name></italic> was newly recorded in the <abbrev xmlns:xlink="http://www.w3.org/1999/xlink" xlink:title="South China Sea" id="ABBRID0EZEBG" xlink:type="simple">SCS</abbrev>, and the discovery of the new species expands the geographical distribution of this genus.</p></tp:treatment-sec><ref-list><ref id="B22"><mixed-citation xmlns:xlink="http://www.w3.org/1999/xlink" xlink:type="simple"><person-group><name name-style="western"><surname>O’Loughlin</surname><given-names>PM</given-names></name><name name-style="western"><surname>Mackenzie</surname><given-names>M</given-names></name><name name-style="western"><surname>VandenSpiegel</surname><given-names>D</given-names></name></person-group> (<year>2013</year>) <article-title>New sea cucumber species from the seamounts on the Southwest Indian Ocean Ridge (<tp:taxon-name><tp:taxon-name-part taxon-name-part-type="phylum">Echinodermata</tp:taxon-name-part></tp:taxon-name>: <tp:taxon-name><tp:taxon-name-part taxon-name-part-type="class">Holothuroidea</tp:taxon-name-part></tp:taxon-name>: <tp:taxon-name><tp:taxon-name-part taxon-name-part-type="order">Aspidochirotida</tp:taxon-name-part></tp:taxon-name>, <tp:taxon-name><tp:taxon-name-part taxon-name-part-type="order">Elasipodida</tp:taxon-name-part></tp:taxon-name>, <tp:taxon-name><tp:taxon-name-part taxon-name-part-type="order">Dendrochirotida</tp:taxon-name-part></tp:taxon-name>).</article-title><source>Memoirs of Museum Victoria</source><volume>70</volume>: <fpage>37</fpage>–<lpage>50</lpage>. <ext-link xlink:href="10.24199/j.mmv.2013.70.04" ext-link-type="doi" xlink:type="simple">https://doi.org/10.24199/j.mmv.2013.70.04</ext-link></mixed-citation></ref></ref-list></tp:taxon-treatment>
